# Supplementary material for: Regulation of WOX11 Expression Represents the Difference Between Direct and Indirect Shoot Regeneration
Source: Front Plant Sci. 2022 Mar 4;13:850726. doi: 10.3389/fpls.2022.850726 (PMC8931721; doi:10.3389/fpls.2022.850726)
Supplement: Supplementary file 1 [file Table_1.XLSX]

## Sheet: Sheet1
Supplemental Table 1. Primers used in this study.
Primer	Sequence
ARF5-qRT-F	5′-TTATCTTCTTGTAGCCTCTT-3′
ARF5-qRT-R	5′-CCACACTCAACACTAACT-3′
ARR1-qRT-F	5´-TTGAAGAAACCGCGTGTCGTCT-3´
ARR1-qRT-R	5´-CCTTCTCAACGCCGAGCTGATTAA-3´
LBD16-qRT-F	5′-CCTGTTTATGGATGTGTCTC-3′
LBD16-qRT-R	5′-ACATAACTTACCAACTTATC-3′
PLT1-qRT-F	5´-TCGAGGAGTTACAAGGCATCAC-3′
PLT1-qRT-R	5´-TGCTGCTTCTTCCTCAGTGC-3′
SCR-qRT-F	5´-CAACCTCCTCCTCATAGTCC-3′
SCR-qRT-R	5´-AGGAGGACGAGAGGAGTTGT-3′
WOX5-qRT-F	5′-TAGAGGCAATAACCAGTA-3′
WOX5-qRT-R	5′-CTCCACATGATGAGTATG-3′
WOX11-qRT-F	5´-AGTGGCATGGAGAATCTC-3′
WOX11-qRT-R	5´-CTCGTCACTTCTGTCGGAAC-3′
WUS-qRT-F	5´-GCAAGCTCAGGTACTGAATGTGGTG-3´
WUS-qRT-R	5´-GACCAAACAGAGGCTTTGCTCTATCG-3´
DRM1-LP	5´-CCTGTGTTGATTGGGATTCAG-3´
DRM1-RP	5´-GTCGATGGAGTGCAACTTCTC-3´
DRM2-LP	5´-AGATCGCTTCCAGAGTTAGCC-3´
DRM2-RP	5´-TTGTCGCAAAAAGCAAAAGAG-3´
CMT3-LP	5´-ACTAAAGAGACTATCCCTGCAACAG-3´
CMT3-RP	5´-TGGTAACGGAAGGATGCCAGAT-3´
LBb1.3	5´-ATTTTGCCGATTTCGGAAC-3´
pWOX11-F1	5´-TTTGTGTTATTGTTTTTGATATAATAAGA-3´
pWOX11-R1	5´-ACCTACAAAAAAAAAATAATATATAAATAAAT-3´
pWOX11-F2	5´-GAGAAAGAAAGAAAGAAAATAAATTATT-3´
pWOX11-R2	5´-ATAAATTAATTAAATCATTTCTTCTTTACA-3´
